# Supplementary material for: Sex and Exposure to Postnatal Chlorpyrifos Influence the Epigenetics of Feeding-Related Genes in a Transgenic APOE Mouse Model: Long-Term Implications on Body Weight after a High-Fat Diet
Source: Int J Environ Res Public Health. 2020 Dec 29;18(1):184. doi: 10.3390/ijerph18010184 (PMC7795072; doi:10.3390/ijerph18010184)
Supplement: Supplementary file 1 [file ijerph-18-00184-s001.zip]

Archive with 1 entries (1 files):
- ijerph-1029525-SI.xlsx
