# Supplementary material for: Sex and Exposure to Postnatal Chlorpyrifos Influence the Epigenetics of Feeding-Related Genes in a Transgenic APOE Mouse Model: Long-Term Implications on Body Weight after a High-Fat Diet
Source: Int J Environ Res Public Health. 2020 Dec 29;18(1):184. doi: 10.3390/ijerph18010184 (PMC7795072; doi:10.3390/ijerph18010184)
Supplement: Supplementary file 1 [file ijerph-18-00184-s001.zip › ijerph-1029525-SI.xlsx]

## Sheet: Figure 2. POMC
Figure 2A. Methylation POMC
	MEAN													STANDARD ERROR MEAN
	CpG Position													CpG Position
Group	-203	-192	-184	-170	-160	-158	-134	-120	-104	-97	-94	-84		-203	-192	-184	-170	-160	-158	-134	-120	-104	-97	-94	-84
Male-E3-CNT	41.666	20.888	23.238	28.978	23.054	24.342	43.984	47.2	28.938	37.142	50.666	43.56		0.475496	0.372228	0.631676	0.571081	0.626854	0.503998	0.593444	1.07641	0.883925	0.762636	0.532903	0.455895
Female-E3-CNT	40.6133	21.1467	22.2217	27.6467	21.2867	23.1733	46.475	46.6467	28.2717	36.1717	49.2717	41.9583		1.00511	0.699165	0.683191	0.723177	0.491797	0.795025	0.829228	1.0005	1.07187	0.642108	0.827862	1.01143
Male-E3-CPF	41.8633	21.605	23.7483	28.6017	22.3283	24.6633	47.0383	47.425	29.6633	37.4983	50.7083	42.695		0.547087	0.506707	0.324216	0.23005	0.483855	0.667511	1.34819	0.728335	0.765749	0.447827	0.431219	0.320767
Female-E3-CPF	41.0033	20.5417	22.5933	27.02	21.0233	23.1783	46.37	45.0017	28.2433	36.2883	48.2933	41.27		0.483726	0.415238	0.546923	0.432173	0.288244	0.642596	0.286845	0.310262	0.820519	0.730267	0.46671	0.683628
Male-E4-CNT	41.815	21.17	23.985	30.0183	22.845	25.555	47.3533	47.5817	28.9033	37.2033	50.5383	42.8917		0.679067	0.463537	0.649963	0.596581	0.819068	0.663866	0.961813	0.896562	1.17703	0.746305	0.831262	0.678643
Female-E4-CNT	40.2967	20.6217	22.5417	26.8017	21.582	23.5933	46.415	45.7417	27.28	37.1567	49.2467	41.5583		0.791697	0.616692	0.798667	0.7337	0.948511	0.735086	0.731057	0.788659	0.912619	0.812485	0.724227	0.913135
Male-E4-CPF	42.565	21.56	24.5333	30.165	23.0933	25.1783	48.7017	48.26	30.15	38.3	51.7033	43.8933		0.725216	0.562358	0.382567	0.847784	0.744785	1.44892	0.926705	0.8927	0.870395	0.794473	0.421827	0.669665
Female-E4-CPF	40.6583	21.044	22.8183	28.5883	22.2617	24.3283	45.58	47.1933	28.1633	37.5217	50.445	42.5633		1.07001	0.619157	0.478257	0.555802	0.745374	0.911228	0.604941	0.947877	0.57777	1.02048	0.447324	0.446525
GENERAL EFFECTS:
	MEAN	SEM
Males	36.1257	0.288196
Females	34.7846	0.281941
Figure 2B. Position -134
Group	MEAN	SEM
Male-E3-CNT	43.984	0.593444
Male-E3-CPF	47.0383	1.34819
Male-E4-CNT	47.3533	0.961813
Male-E4-CPF	48.7017	0.926705
Female-E3-CNT	46.475	0.829228
Female-E3-CPF	46.37	0.286845
Female-E4-CNT	46.415	0.731057
Female-E4-CPF	45.58	0.604941
Figure 2C. Gene expression
Group	MEAN	SEM
Male-E3-CNT	1.14548	0.267436
Male-E3-CPF	1.40622	0.313543
Male-E4-CNT	1.07357	0.046529
Male-E4-CPF	1.88372	0.345869
Female-E3-CNT	1.52926	0.223562
Female-E3-CPF	1.63275	0.409225
Female-E4-CNT	1.28043	0.138688
Female-E4-CPF	2.13806	0.62457

## Sheet: Figure 3. NPY
Figure 3A. Methylation NPY
	MEAN				STANDARD ERROR MEAN
	CpG positions				CpG positions
Group	-143	-140	-133		-143	-140	-133
Male-E3-CNT	1.066	2.316	1.788		0.0668281	0.218028	0.119013
Female-E3-CNT	1.085	2.02167	1.52667		0.10102	0.111278	0.0908723
Male-E3-CPF	1.18	1.88833	1.66667		0.0714609	0.131641	0.136813
Female-E3-CPF	1.05833	2.2	1.615		0.169733	0.220197	0.117551
Male-E4-CNT	1.53833	2.16833	1.78833		0.347375	0.13773	0.071527
Female-E4-CNT	0.888333	2.01833	1.59667		0.0736395	0.15553	0.080526
Male-E4-CPF	0.888333	2.015	1.56167		0.0698769	0.168102	0.0992108
Female-E4-CPF	1.05333	2.045	1.78667		0.0769704	0.114652	0.110081
GENERAL EFFECTS:
	MEAN			SEM
	Males	Females		Males	Females
CNT	1.78242	1.56212		0.0864707	0.0529136
CPF	1.53333	1.63303		0.0485618	0.0658103
Figure 3B. Gene expression
	MEAN	SEM
Male-E3-CNT	1.033	0.112664
Male-E3-CPF	1.22912	0.209559
Male-E4-CNT	0.934473	0.0848441
Male-E4-CPF	1.05697	0.151868
Female-E3-CNT	1.21424	0.171517
Female-E3-CPF	1.50919	0.324196
Female-E4-CNT	1.12949	0.114417
Female-E4-CPF	1.15947	0.131233

## Sheet: Figure 4. LEPR
Figure 4A. Methylation LEPR
	MEAN																		STANDARD ERROR MEAN
	CpG position																		CpG position
Group	-61	-48	-42	-40	-38	-33	-27	-25	-23	5	10	13	15	19	21	25	33		-61	-48	-42	-40	-38	-33	-27	-25	-23	5	10	13	15	19	21	25	33
Male-E3-CNT	17.202	9.622	8.814	11.908	11.938	7.436	11.224	7.142	6.626	4.604	6.348	6.236	6.486	5.38	8.264	6.634	6.058		0.669465	0.204118	0.298221	0.422947	0.382353	0.301224	0.447489	0.212871	0.163052	0.269325	0.46389	0.318663	0.47109	0.147275	0.707542	0.285142	0.365546
Female-E3-CNT	16.725	9.3625	7.97167	12.005	11.5017	7.50667	10.9583	6.975	6.72	4.405	6.07667	6.425	5.575	5.22333	8.505	6.855	5.56167		0.137495	0.211832	0.275287	0.376393	0.304668	0.196225	0.413017	0.257213	0.247535	0.191098	0.361798	0.279711	0.384706	0.12808	0.506075	0.298236	0.189955
Male-E3-CPF	18.9633	10.892	9.60833	13.2117	12.775	7.93167	12.2183	7.25333	7.11667	4.34	6.90167	6.30167	6.73167	5.47167	8.51667	7.29	6.02667		0.485281	0.305572	0.349232	0.485932	0.560837	0.474759	0.605257	0.318911	0.281433	0.215376	0.418747	0.386639	0.423001	0.260607	0.679012	0.623704	0.577591
Female-E3-CPF	17.0367	9.385	8.11	11.2317	11.515	7.15333	11.5033	6.91833	6.55833	4.25333	5.67833	6.24167	5.65167	5.20667	7.82667	6.22667	5.54333		0.453429	0.229663	0.269728	0.355316	0.376641	0.217925	0.397934	0.28293	0.2423	0.183151	0.3288	0.209689	0.132147	0.130988	0.386399	0.421945	0.253531
Male-E4-CNT	16.5383	9.71333	8.88667	11.6133	12.0467	7.55167	10.61	7.37	6.545	4.02333	6.35833	5.99333	6.21833	5.24667	8.04167	6.95	6.06333		0.892914	0.635514	0.435727	0.615124	0.476499	0.222822	0.703363	0.317857	0.252332	0.231426	0.642456	0.286003	0.431582	0.189414	0.430886	0.285564	0.35166
Female-E4-CNT	17.6583	10.0367	8.35167	11.74	11.9033	7.51333	11.5783	7.28167	6.39333	4.295	5.905	6.22333	5.775	5.36333	8.075	6.29167	5.55667		0.585374	0.720517	0.287766	0.177539	0.449152	0.417681	0.409589	0.397621	0.136007	0.15141	0.222347	0.328437	0.0925473	0.142517	0.286097	0.321158	0.371238
Male-E4-CPF	16.2783	9.43	8.765	11.495	11.7283	7.34167	10.8217	7.02167	6.275	4.095	6.03	5.85167	6.085	5.465	8.33167	6.57333	5.60167		0.276145	0.553655	0.287596	0.271253	0.461125	0.269968	0.156959	0.307218	0.230546	0.311692	0.314537	0.250432	0.347148	0.240038	0.515127	0.479372	0.500396
Female-E4-CPF	17.045	9.73	8.93167	11.985	11.8517	7.62667	10.7533	7.32167	6.79167	4.69333	6.15167	6.22333	5.33833	5.53167	7.84833	6.18167	5.41167		0.516796	0.548179	0.447053	0.324928	0.51413	0.333323	0.320933	0.431311	0.397001	0.105251	0.37481	0.210407	0.247041	0.111128	0.268644	0.42466	0.192846
GENERAL EFFECTS:
	MEAN			SEM
Group	Males	Females		Males	Females
APOE3	8.55369	7.98891		0.204424	0.116429
APOE4	8.05677	8.11224		0.15766	0.11582
Figure 4B. Position -40
Group	Mean	SEM
Male-E3-CNT	11.908	0.422947
Male-E3-CPF	13.2117	0.485932
Male-E4-CNT	11.6133	0.615124
Male-E4-CPF	11.495	0.271253
Female-E3-CNT	12.005	0.376393
Female-E3-CPF	11.2317	0.355316
Female-E4-CNT	11.74	0.177539
Female-E4-CPF	11.985	0.324928
Figure 4C. Gene expression
Group	Mean	SEM
Male-E3-CNT	1.05314	0.146346
Male-E3-CPF	1.03665	0.139357
Male-E4-CNT	1.2441	0.154336
Male-E4-CPF	1.44466	0.17157
Female-E3-CNT	1.34087	0.160594
Female-E3-CPF	1.03799	0.153993
Female-E4-CNT	1.04469	0.0603071
Female-E4-CPF	1.30613	0.166609

## Sheet: Figure 5. IGF2
Figure 5A. Methylation IGF2
	MEAN						STANDARD ERROR MEAN
	CpG position						CpG position
Group	12383	12392	12395	12401	12409		12383	12392	12395	12401	12409
Male-E3-CNT	38.094	29.988	34.998	41.918	32.256		0.659004	0.281681	1.11717	1.47042	1.02731
Female-E3-CNT	40.5417	33.4233	39.2783	46.4983	34.8967		1.16614	1.17913	0.837144	1.069	0.994068
Male-E3-CPF	35.9117	28.885	34.8017	42.34	31.91		1.26235	0.914136	0.526703	1.39219	0.657799
Female-E3-CPF	38.8783	32.0617	38.325	46.23	35.3983		0.717084	1.57435	0.971987	1.37749	1.12212
Male-E4-CNT	37.9783	30.31	37.2317	43.6167	32.74		1.41907	0.792187	0.53161	0.750016	0.817227
Female-E4-CNT	39.3633	31.57	36.8417	44.0133	34.1933		1.00703	0.812888	0.641926	1.1826	1.10592
Male-E4-CPF	37.7683	29.3133	36.1167	44.1867	31.54		1.03535	0.507554	0.716583	0.597058	1.31604
Female-E4-CPF	42.4517	33.0267	41.6333	47.76	37.245		0.895211	0.928377	1.43365	1.18439	1.09989
GENERAL EFFECTS
Group	MEAN	SEM
Males	35.6015	0.362861
Females	38.6815	0.485876
Figure 5B. CpG position 12395
Group	MEAN	SEM
Male-E3-CNT	34.998	1.11717
Male-E3-CPF	34.8017	0.526703
Male-E4-CNT	37.2317	0.53161
Male-E4-CPF	36.1167	0.716583
Female-E3-CNT	39.2783	0.837144
Female-E3-CPF	38.325	0.971987
Female-E4-CNT	36.8417	0.641926
Female-E4-CPF	41.6333	1.43365
Figure 5C. Gene Expression
Group	MEAN	SEM
Male-E3-CNT	1.13232	0.290641
Male-E3-CPF	1.113	0.270007
Male-E4-CNT	1.60101	0.356282
Male-E4-CPF	1.66489	0.193846
Female-E3-CNT	1.45723	0.209457
Female-E3-CPF	0.828659	0.233563
Female-E4-CNT	0.907183	0.182361
Female-E4-CPF	1.17824	0.145364

## Sheet: Figure 6. BW
	MEAN																		STANDARD ERROR MEAN
	Postnatal day (PND)								High-fat diet (week)										Postnatal day (PND)								High-fat diet (week)
Group	4	10	11	12	13	14	15	28	0	1	2	3	4	5	6	7	8		4	10	11	12	13	14	15	28	0	1	2	3	4	5	6	7	8
APOE3 males CNT-CNT diet	2.10417	5.08188	5.42313	5.87562	6.20125	6.59	6.68643	13.8925	27.3562	26.2005	27.8719	28.4937	28.5813	29.2313	29.1062	29.5375	29.8687		0.122149	0.178209	0.676508	0.670631	0.701331	0.715458	0.818654	0.568396	1.06559	1.1601	0.858693	0.960396	0.855233	0.907653	0.946348	0.816446	0.767471
APOE3 males CPF-CNT diet	2.41333	4.9225	5.3425	5.73875	6.03375	6.3875	6.55875	12.5129	26.4854	24.7958	27.275	28	28.4625	29.5938	29.6313	29.9563	29.775		0.103289	0.0847668	0.400108	0.414855	0.409013	0.418784		0.384653	0.500847	0.867898	0.480304	0.47151	0.493959	0.645551	0.630896	0.574568	0.535274
APOE3 males CNT-HFD diet									28.5417	25.1079	29.6937	28.8625	30.0375	32.15	34.3625	36.9625	37.6687										1.0615	1.44262	1.10018	1.9537	2.09657	1.93104	1.66483	1.10578	0.765724
APOE3 males CPF-HFD diet									26.6958	26.0107	29.575	30.5812	32.1	33.1688	34.975	37.1938	37.9625										0.592896	1.52537	1.23414	1.83088	1.88644	2.23075	2.044	1.63501	1.65194
	Postnatal day (PND)								High-fat diet (week)										Postnatal day (PND)								High-fat diet (week)
Group	4	10	11	12	13	14	15	28	0	1	2	3	4	5	6	7	8		4	10	11	12	13	14	15	28	0	1	2	3	4	5	6	7	8
APOE3 females CNT-CNT diet	2.245	5.08688	5.495	5.87125	6.235	6.59563	6.82625	11.675	22.4104	21.6924	22.775	23.2125	23.3187	23.7625	24.0875	24.1188	24.4875		0.124332	0.179561	0.690449	0.739061	0.83132	0.827341	0.777696	0.316215	0.528728	0.662108	0.400558	0.401865	0.432903	0.538413	0.549655	0.546493	0.64287
APOE3 females CPF-CNT diet	2.65429	4.96687	5.40875	5.85375	6.16312	6.52375	7.02344	12.84	22.4167	20.2702	23.225	23.35	23.3188	23.9812	24	24.2375	24.7813		0.17494	0.143116	0.626183	0.624883	0.60567	0.679557	1.93765	0.65063	0.339584	0.802098	0.417074	0.35368	0.354176	0.464348	0.464066	0.456867	0.479205
APOE3 females CNT-HFD diet									22.0646	22.3885	24.8813	26.0125	27.4	27.675	28.0875	29.2187	29.7										0.281761	0.513946	0.76352	0.598939	0.777301	0.81553	0.992235	1.14143	1.18939
APOE3 females CPF-HFD diet									22.3167	22.5145	25.4094	26.6062	27.5	28.4312	29.775	29.5	29.35										0.224647	0.854606	0.79698	0.937485	0.961026	1.06628	1.19048	1.42051	1.60451
	Postnatal day (PND)								High-fat diet (week)										Postnatal day (PND)								High-fat diet (week)
Group	4	10	11	12	13	14	15	28	0	1	2	3	4	5	6	7	8		4	10	11	12	13	14	15	28	0	1	2	3	4	5	6	7	8
APOE4 males CNT-CNT diet	2.16125	5.15167	5.5625	5.96	6.27	6.6075	6.8575	12.3263	27.9	25.9151	28.6062	28.7062	28.7875	28.9313	29.3562	29.6313	29.55		0.138021	0.148558	0.595108	0.592869	0.597461	0.636517	0.723874	0.489884	0.593149	0.983385	0.53764	0.534643	0.526083	0.519953	0.479251	0.424888	0.421096
APOE4 males CPF-CNT diet	2.09412	5.03789	5.36684	5.88105	6.11895	6.36211	6.60526	13.6721	26.7625	25.0554	27.2708	27.8292	27.9958	28.2958	28.8208	29.1458	29.2792		0.116594	0.180084	0.803617	0.798957	0.841394	0.869525	0.801321	0.421813	0.679857	1.01383	0.737322	0.696459	0.649693	0.703871	0.757824	0.881189	0.888446
APOE4 males CNT-HFD diet									27.1481	27.8316	31.2611	32.3667	32.9667	33.7667	34.7333	35.5167	35.9722										0.529707	1.31173	0.981912	1.14042	1.20557	1.22602	1.21381	1.19559	1.27916
APOE4 males CPF-HFD diet									26.6524	24.3211	27.7857	28.2	29.2357	31.1214	32.2714	33.8	34.2214										0.569036	1.34584	1.11541	1.56844	1.50427	1.27512	1.58166	1.3032	1.39689
	Postnatal day (PND)								High-fat diet (week)										Postnatal day (PND)								High-fat diet (week)
Group	4	10	11	12	13	14	15	28	0	1	2	3	4	5	6	7	8		4	10	11	12	13	14	15	28	0	1	2	3	4	5	6	7	8
APOE4 females CNT-CNT diet	1.96667	5.05417	5.42813	5.88375	6.16375	6.54563	6.77062	10.87	20.5375	18.3026	20.7688	21.2125	21.225	21.4187	21.7	21.8938	22.1875		0.0969796	0.337828	0.966073	0.93547	0.950003	0.874886	0.820231	0.333932	0.289049	0.557754	0.28125	0.340922	0.358818	0.227749	0.243303	0.22068	0.349841
APOE4 females CPF-CNT diet	2.295	5.00222	5.43889	5.81667	6.22667	6.54556	6.78667	11.8144	20.6542	20.0018	20.8406	21.2125	21.6188	22.0812	22.1312	21.7313	22.3813		0.0670075	0.0549483	0.249962	0.313125	0.221811	0.260435	0.282301	0.228076	0.36692	0.669362	0.31189	0.272185	0.305739	0.374158	0.238847	0.174473	0.272544
APOE4 females CNT-HFD diet									19.95	18.0377	21.6062	21.875	22.3875	23.1625	24.3062	25.0063	25.475										0.348181	0.515382	0.576817	0.736667	0.819448	0.63272	0.574801	0.692268	0.50762
APOE4 females CPF-HFD diet									20.08	20.4826	21.78	23.36	24.085	24.095	24.14	24.235	24.985										0.379252	0.821524	0.518408	0.759122	0.636093	0.705788	0.965223	0.987057	1.09917
